# Supplementary material for: Biocontrol efficacy of Bacillus licheniformis and Bacillus amyloliquefaciens against rice pathogens
Source: PeerJ. 2025 Jan 29;13:e18920. doi: 10.7717/peerj.18920 (PMC11786712; doi:10.7717/peerj.18920)
Supplement: Supplemental Information 2 [file peerj-13-18920-s002.xlsx]

## Sheet: Sheet1
								Table 1. Quantification of plant growth-promoting properties exhibited by the potential bacterial isolates
		PHOSPHATE solublization INDEX							IAA Production							Nitrogen fixation							Biofilm formatio (OD 570 nm)
		R1	R2	R3	MEAN	SD	SE		R1	R2	R3	MEAN	SD	SE		R1	R2	R3	MEAN	SD	SE		R1	R2	R3	MEAN	SD	SE
Faisalabad	FR1	2	1.7	2.6	2.1	0.458258	0.324086		0	0	0	0	0	0									0.2	0.2	0.5	0.3	0.173205	0.122493
	FR2	0	0	0	0	0	0		6.2	7	6.8	6.66667	0.416333	0.294436		(+)	(+)	(+)					1	2.4	2.3	1.9	0.781025	0.552351
	FR3	2.1	1.7	2.2	2	0.264575	0.187111		3.6	5	4.6	4.4	0.72111	0.509979									0.8	1.2	1.21	1.07	0.23388	0.165403
	FR5	3.8	4.3	4.1	4.06667	0.251661	0.177978		0	0	0	0	0	0									1	0.7	0.8	0.833333	0.152753	0.108029
	FR6	0.9	1.4	0.7	1	0.360555	0.254989		6	5.2	5	5.4	0.52915	0.374222		(++)	(++)	(++)					1	0.6	0.7	0.766667	0.208167	0.147218
	FR8	2.8	2.6	2.9	2.76667	0.152753	0.108029		5	4.2	4	4.4	0.52915	0.374222									0.6	0.7	0.65	0.65	0.05	0.0353607
	FR10	1.4	1	2.2	1.53333	0.61101	0.432115		3.2	2.4	2	2.53333	0.61101	0.432115									0	0	0	0	0	0
	FR11	0	0	0	0	0	0		6	6.1	5.5	5.86667	0.321455	0.227337		(++)	(++)	(++)					0.5	0.2	0.35	0.35	0.15	0.106082
	FR17	1.5	2.3	2.2	2	0.43589	0.308267		0	0	0	0	0	0									0.58	0.5	0.54	0.54	0.04	0.0282885
	FE6	1.6	2.5	2.3	2.13333	0.472582	0.334216		3.5	4.1	4.5	4.03333	0.503322	0.355956		(++)	(++)	(++)					1.4	1.2	1.18	1.26	0.121655	0.0860362
	FE10	1.5	2	1.3	1.6	0.360555	0.254989		0	0	0	0	0	0									1.5	1.8	1.74	1.68	0.158745	0.112267
	FE11	1.7	2.5	2	2.06667	0.404145	0.285817		13.6	12.9	13.9	13.4667	0.51316	0.362914		(+++)	(+++)	(+++)					0	0	0	0	0	0
Lahore	LR5	2	1.6	2.6	2.06667	0.503322	0.355956		6.8	7.4	7.7	7.3	0.458258	0.324086		(++)	(++)	(++)					0	0	0	0	0	0
	LR8	2.4	1.7	2.7	2.26667	0.51316	0.362914		3	3.4	3.9	3.43333	0.450925	0.3189									0	0	0	0	0	0
	LR13	2.2	1.7	2.2	2.03333	0.288675	0.204155		3.2	4.6	4.2	4	0.72111	0.509979									0	0	0	0	0	0
	LR15	2.8	2.5	3.1	2.8	0.3	0.212164		5.8	7.5	7.3	6.86667	0.929157	0.657113		(++)	(++)	(++)					1.1	0.6	0.8	0.833333	0.251661	0.177978
	LR17	1.3	0.7	0.9	0.966667	0.305505	0.216057		3	2	2.2	2.4	0.52915	0.374222									0.7	2.1	2.2	1.66667	0.83865	0.593104
	L421	1.6	3	1.8	2.13333	0.757188	0.535493		3.5	2	2.7	2.73333	0.750555	0.530803									0	0	0	0	0	0
	L422	4.8	3.5	3.7	4	0.7	0.49505		9.2	8	8.9	8.7	0.6245	0.441655		(+)	(+)	(+)					1.6	2.2	2.5	2.1	0.458258	0.324086
	LR23	3.8	2.6	2.2	2.86667	0.832666	0.588873		7.9	8.9	8.9	8.56667	0.57735	0.40831		(++)	(++)	(++)					0.64	0.5	0.8	0.646667	0.150111	0.106161
	LR26	3.1	2.8	2.9	2.93333	0.152753	0.108029		0	0	0	0	0	0									1.1	0.7	0.91	0.903333	0.200083	0.141502
	LR28	2.7	3.2	1.7	2.53333	0.763763	0.540143		3.6	4.3	4.6	4.16667	0.51316	0.362914									0	0	0	0	0	0
	LR31	0.9	1.4	0.8	1.03333	0.321455	0.227337		7	5.5	5.8	6.1	0.793725	0.561333									0	0	0	0	0	0
	LR35	3.9	3.3	2.9	3.36667	0.503322	0.355956		1.7	1.9	2.6	2.06667	0.472582	0.334216									0.4	0.52	0.6	0.506667	0.100664	0.0711913
	LE4	2.2	1.2	2.4	1.93333	0.64291	0.454675		14.7	13.5	14.1	14.1	0.6	0.424328		(+++)	(+++)	(+++)					0.67	0.8	0.6	0.69	0.101489	0.0717743
	LE5	3	1.9	1.6	2.16667	0.737111	0.521295		8.9	10.1	10.7	9.9	0.916515	0.648172									0	0	0	0	0	0
	LE7	4.1	3.5	2.9	3.5	0.6	0.424328		12.5	13.1	13.2	12.9333	0.378594	0.267747		(+++)	(+++)	(+++)					2.5	3.6	3.3	3.13333	0.568624	0.402139
	LE17	1	0.6	0.7	0.766667	0.208167	0.147218		1.1	0.9	1.1	1.03333	0.11547	0.081662									0.6	0.4	0.5	0.5	0.1	0.0707214
Pindi Bhattian	PR2	5.3	4.8	4.5	4.86667	0.404145	0.285817		0	0	0	0	0	0									0.9	2.1	2.1	1.7	0.69282	0.489972
	PR3	4.8	4.5	5.1	4.8	0.3	0.212164		2.1	2.8	2	2.3	0.43589	0.308267		(+++)	(+++)	(+++)					0	0	0	0	0	0
	PR7	1.9	2.2	1.5	1.86667	0.351188	0.248365		0	0	0	0	0	0									0.53	0.68	0.57	0.593333	0.0776745	0.0549325
	PR8	2.8	2.7	1.9	2.46667	0.493288	0.34886		3.6	4.1	4.2	3.96667	0.321455	0.227337		(+)	(+)	(+)					0.6	0.4	0.05	0.35	0.278388	0.19688
	PR10	2.2	1.7	2.7	2.2	0.5	0.353607		2.4	3.1	2.9	2.8	0.360555	0.254989									1.1	1.5	1.55	1.38333	0.246644	0.17443
	PE2	1.8	2	1.6	1.8	0.2	0.141443		3.2	4.2	3.5	3.63333	0.51316	0.362914									0	0	0	0	0	0
	PE3	4.5	3.2	4.1	3.93333	0.665833	0.470886		2.4	2.1	2.2	2.23333	0.152753	0.108029		(++)	(++)	(++)					0.4	0.2	0.15	0.25	0.132288	0.0935556
	PE7	2.8	2.3	2.2	2.43333	0.321455	0.227337		12.9	13.8	14	13.5667	0.585947	0.414389		(+++)	(+++)	(+++)					2.7	3.5	3.4	3.2	0.43589	0.308267
