# Supplementary material for: Biocontrol efficacy of Bacillus licheniformis and Bacillus amyloliquefaciens against rice pathogens
Source: PeerJ. 2025 Jan 29;13:e18920. doi: 10.7717/peerj.18920 (PMC11786712; doi:10.7717/peerj.18920)
Supplement: Supplemental Information 4 [file peerj-13-18920-s004.xlsx]

## Sheet: Sheet1
	Table 3 & 4. Effect of antagonistic bacterial isolates on Xanthomonas oryzae pv. oryzae and Bipolaris oryzae treated rice plants
			Disease incidence BIPOLARIS ORYZAE						Disease incidence XANTHOMONAS ORYZAE
	TREATMENT	FR2	LR22	LR35	LE7	CONTROL		LR22	LR28	PE2	LE7	FR8	CONTROL
	R1	33	6	21	13	44		29	16	22	2	33	39
	R2	24	9	19	19	56		26	9	16	7	39	33
	R3	23	7	26	21	41		33	7	17	4	29	49
	R4	26	6	26	17	40		39	11	16	3	27	37
	MEAN	26.5	7	23	17.5	45.25		31.75	10.75	17.75	4	32	39.5
	SD	4.50925	1.41421	3.55903	3.41565	7.36546		5.61991	3.86221	2.87228	2.16025	5.2915	6.80686
	SE	2.6065	0.817464	2.05724	1.97436	4.25749		3.2485	2.23249	1.66028	1.2487	3.05867	3.9346
		Biocontrol efficacy = [(Disease incidence of control- disease incidence of treatment) / Disease incidence of control] × 100
			Biocontrol efficacy against BIPOLARIS ORYZAE DISEASE						Biocontrol efficacy against XANTHOMONAS ORYZAE DISEASE
	TREATMENT	FR2	LR22	LR35	LE7	CONTROL		LR22	LR28	PE2	LE7	FR8	CONTROL
	R1	25	86.3636	52.2727	70.4545			25.641	58.9744	43.5897	94.8718	15.3846
	R2	57.1429	83.9286	66.0714	66.0714			21.2121	72.7273	51.5152	78.7879	-18.1818
	R3	43.9024	82.9268	36.5854	48.7805			32.6531	85.7143	65.3061	91.8367	40.8163
	R4	35	85	35	57.5			-5.40541	70.2703	56.7568	91.8919	27.027
	MEAN	40.2613	84.5548	47.4824	60.7016			18.5252	71.9215	54.2919	89.3471	16.2615
	SD	13.6484	1.47338	14.6408	9.59719			16.6346	10.9734	9.12204	7.18085	25.2055
	SE	6.82418	0.73669	7.32038	4.79859			8.31728	5.48669	4.56102	3.59042	12.6027
									Plant fresh weight XO soil
			Plant fresh weight BO soi (mg)l
	TREATMENT	FR2	LR22	LR35	LE7	CONTROL		LR22	LR28	PE2	LE7	FR8	CONTROL
	R1	241	311	237	249	202		247	311	199	266	194	203
	R2	202	367	267	255	178		269	273	271	315	240	155
	R3	229	342	249	305	173		189	287	293	349	215	179
	R4	211	303	199	293	189		251	287	254	303	266	233
	MEAN	220.75	330.75	238	275.5	185.5		239	289.5	254.25	308.25	228.75	192.5
	SD	17.557	29.4434	28.775	27.6827	12.8712		34.6795	15.7797	40.1445	34.2479	31.1488	33.3617
	SE	10.1486	17.0193	16.6329	16.0016	7.43997		20.0459	9.12123	23.2049	19.7965	18.0051	19.2842
			Plant dry weight BO soil						Plant dry weight XO soil
	TREATMENT	FR2	LR22	LR35	LE7	CONTROL		LR22	LR28	PE2	LE7	FR8	CONTROL
	R1	42.5	48.27	35.86	37.24	31.28		37.58	49.51	30.27	37.58	28.41	30.24
	R2	31.42	55.46	45.85	41.53	28.58		47.31	48.54	51.38	48.52	46.24	27.38
	R3	37.8	52.14	38.67	48.74	25.67		31.52	51.24	56.38	36.28	38.46	28.34
	R4	33.57	46.85	28.46	46.35	30.54		34.68	50.46	35.42	43.56	46.38	38.45
	MEAN	36.3225	50.68	37.21	43.465	29.0175		37.7725	49.9375	43.3625	41.485	39.8725	31.1025
	SD	4.89746	3.8926	7.19181	5.12002	2.5056		6.82296	1.1698	12.4931	5.66092	8.49071	5.04044
	SE	2.44873	1.9463	3.5959	2.56001	1.2528		3.41148	0.584898	6.24655	2.83046	4.24536	2.52022
